# Supplementary material for: GATA2 Inhibition Sensitizes Acute Myeloid Leukemia Cells to Chemotherapy
Source: PLoS One. 2017 Jan 23;12(1):e0170630. doi: 10.1371/journal.pone.0170630 (PMC5256934; doi:10.1371/journal.pone.0170630)
Supplement: S1 Table — (XLSX) [file pone.0170630.s003.xlsx]

## Sheet: Sheet1
S1 Table Characteristics of clinical patients
	Age	Sex	WBC（*109/L)	Peripheral Blasts（%）	Mutation	Karyotype	Immunophenotyping（bone marrow)
								CD34	CD117	CD33	HLA-DR	CD13	CD14	CD64	CD56	CD38	CD4	CD7	CD19
1	68	F	27.55	81	CEBPA-N(+)	no result	CD34/CD45 74.6%	+	+	+	P	P	-	dim	+	+	-	+	-
2	87	F	18.32	58	(-)	no result	CD117/CD45 53.8%	+	+	+	+	+	-	P	-	-	-	+	-
3	86	F	17.7	4	no result	no result	CD117/CD45 24.6%	P	+	P	p	+	-	-	-	+	-	P	-
4	48	F		49	AML-ETO(+)	no result	CD34/CD45 57.0%	+	+	P	+	P	-	P	-	+	-	-	P
5	31	M	64.25	77	no result	no result	CD34/CD45 73.9%	+	+	+	+	+	-	P	-	+	-	+	-
6	45	F	135.24	93	(-)	41,XX,-1,-2,-3,-4,add(5)(q10),-7,-12	CD34/CD45 94.1%	+	P	+	P	+	-	P	dim	-	-	-	-
7	75	M	3.48	20	(-)	no result	CD45dim/CD45 72.6%	P	P	-	P	P	-	-	P	-	-	-	-
8	31	M	4.66	47	CEBPA-N(+)	no result	CD45dim/CD45 80.9%	+	+	P	+	P	-	-	-	+	-	dim	dim
				partial positivity: P
